# Supplementary material for: Evidence for Within-Host Genetic Recombination among the Human Pegiviral Strains in HIV Infected Subjects
Source: PLoS One. 2016 Aug 25;11(8):e0161880. doi: 10.1371/journal.pone.0161880 (PMC4999292; doi:10.1371/journal.pone.0161880)
Supplement: S2 Fig — The bootscanning plot was carried out on each putative recombinant. The parameters used for analysis are shown on the bottom row of each figure. The QCM32_5 was not included in the bootscanning analysis for the unidentified minor parental sequences. (ZIP) [file pone.0161880.s002.zip]

Archive with 20 entries (19 files):
- Supplemental Fig S2/
- Supplemental Fig S2/CYM40_8.tif
- Supplemental Fig S2/JZM39_10.tif
- Supplemental Fig S2/JZM39_3.tif
- Supplemental Fig S2/JZM39_4.tif
- Supplemental Fig S2/JZM39_8.tif
- Supplemental Fig S2/QCM31_1+9.tif
- Supplemental Fig S2/QCM31_11.tif
- Supplemental Fig S2/QCM31_2.tif
- Supplemental Fig S2/QCM31_3.tif
- Supplemental Fig S2/QCM31_7.tif
- Supplemental Fig S2/QCM31_8.tif
- Supplemental Fig S2/TSF37_2+10.tif
- Supplemental Fig S2/TSF37_3.tif
- Supplemental Fig S2/TSF37_6.tif
- Supplemental Fig S2/TSF37_9.tif
- Supplemental Fig S2/XAM27_1.tif
- Supplemental Fig S2/XAM27_10.tif
- Supplemental Fig S2/XAM27_4.tif
- Supplemental Fig S2/XAM27_6.tif
